# Supplementary material for: Ethanol Extract of Artemisia Annua Prevents LPS-Induced Inflammation and Blood–Milk Barrier Disruption in Bovine Mammary Epithelial Cells
Source: Animals (Basel). 2022 May 10;12(10):1228. doi: 10.3390/ani12101228 (PMC9138109; doi:10.3390/ani12101228)
Supplement: Supplementary file 1 [file animals-12-01228-s001.zip]

Archive with 1 entries (1 files):
- animals-1671055-supplementary.pdf
